# Supplementary material for: Multi-Omic Analysis in a Metabolic Syndrome Porcine Model Implicates Arachidonic Acid Metabolism Disorder as a Risk Factor for Atherosclerosis
Source: Front Nutr. 2022 Feb 23;9:807118. doi: 10.3389/fnut.2022.807118 (PMC8906569; doi:10.3389/fnut.2022.807118)
Supplement: Supplementary Table 1 — Primers for tight junction genes validations by qPCR. [file Table_1.XLSX]

## Sheet: Table S1
Table S1.Primers for tight junction genes validations by qPCR.
Gene ID	Primer sequences	Accession number	Product length
Occludin-F	AACTACTCCCTCCCCTGGTC	NC_010444.4	124 bp
Occludin-R	TCAACCGAGCCAGTTCAGTC
ZO1-F	ATAACATCAGCACAGTGCCTAAAGC	XM_021098856.1	116 bp
ZO1-R	GTTGCTGTTAAACACGCCTCG
Claudin-F	CAGCATGAAATTTGAGATCGGA	XM_021079578.1	51 bp
Claudin-R	GAGGAAATGATGCCCAAGTAGAGA
E-Cadherin-F	ACCACCGCCATCAGGACTC	NM_001163060.1	64 bp
E-Cadherin-R	TGGGAGCTGGGAAACGTG

## Sheet: Table S2
Table S2.Primers for the DEGs detected both in liver and abdominal aorta validations by qPCR.
Gene ID	Primer sequences	Accession number	Product length
CMPK2-F	CAGATTCACTCAAGGCTGTTC	XM_021087907.1	216 bp
CMPK2-R	CCTCAGAGGCTATGGTGTAGG
CXCL10-F	GCTGTTCTTATTTTCTGCCTTAT	NM_001008691.1	212 bp
CXCL10-R	AGACATCTTTTCTCCCCATTC
MX2-F	CAGGTGGAGCGGGAAATACG	NM_001097416.1	121 bp
MX2-R	CGATGAGGGTCAGGTCTGGAAC
RSAD2-F	CTGAAGGAAGCGGGTATGGAG	NM_213817.1	210 bp
RSAD2-R	GTCACAGGAGATGGCAAGAAT
DHX58-F	CGCTGCTCATCCACGACA	NM_001199132.1	196bp
DHX58-R	TTCAGCACCTCCAGTTTCG
PLAC8-F	GCTCAGGCTCCAGTGGTCAT	XM_003129352.4	178bp
PLAC8-R	ACAGGCAGCATTCGTTCAGG
DDX60-F	AACTTGCGTCTTACTTGATG	XM_021072213.1	143bp
DDX60-R	GCTACTGATACCGATTGTGC
SPP1-F	CCCATCTCAGAAGCAGACTTT	XM_005667005.3	108 bp
SPP1-R	TCAGGGCTTTCGTTGGACTT

## Sheet: Table S3
Table S3. Statistics of metagenomic sequencing across different intestinal segments.
Gut locations	Sample Name	Raw Data (Mb)	Clean Data (Mb)	Clean_Q20	Clean_Q30	Clean_GC(%)	Effective(%)
Ileum	IlMiM.C1	11484.1	11283.7	92.42	84.37	43.5	98.255
	IlMiM.C2	11903.5	11859.4	92.6	84.67	41.52	99.63
	IlMiM.C3	12321.5	12089.9	96.87	92.44	44.59	98.12
	IlMiM.C4	11712.7	11454.4	94.33	87.14	47.65	97.794
	IlMiM.E1	10395	10346.5	92.31	84.12	42.27	99.534
	IlMiM.E3	12534.8	12489.6	93.98	87.17	42.2	99.639
	IlMiM.E4	12337.3	12289.6	94.08	86.73	42.94	99.614
Cecum	CeMiM.C1	11949.7	11896	92.82	84.82	46.14	99.55
	CeMiM.C2	10613.4	10600.3	93.11	85.25	46.15	99.877
	CeMiM.C3	10629.3	10577.3	93	85.06	48.28	99.51
	CeMiM.C4	12465.8	12444.1	93.03	85.19	43.72	99.826
	CeMiM.E1	12931.1	12902.9	92.05	83.62	44.59	99.782
	CeMiM.E2	10866.8	10844.9	92.17	83.71	47.03	99.799
	CeMiM.E3	12478.5	12426.6	93.09	85.4	45.08	99.584
	CeMiM.E4	10637.7	10546	93.55	85.33	50.43	99.138
Colon	CoMiM.C1	13161.7	12976.9	92.6	84.47	49.77	98.596
	CoMiM.C2	12562.3	12508.2	92.88	84.97	43.7	99.57
	CoMiM.C3	12101.4	11999.7	92.55	84.39	47.41	99.159
	CoMiM.C4	13205.5	13147.6	92.31	84.06	46.2	99.562
	CoMiM.E1	10710.2	10679	92.6	84.54	46.29	99.708
	CoMiM.E2	13666.1	13615	96.88	92.07	49.42	99.626
	CoMiM.E3	11771.1	11729.8	92.28	83.98	45.31	99.649
	CoMiM.E4	10032.6	9996.61	92.84	84.87	47.68	99.641
Feces	ReMiM.C1	11386.8	11296.1	94.53	87.18	49.43	99.204
	ReMiM.C2	11256.2	11222.5	92.3	84	46.62	99.701
	ReMiM.C3	12331.4	12282.9	92.72	84.73	44.16	99.607
	ReMiM.C4	12007.1	11923.9	92.54	84.34	48.39	99.307
	ReMiM.E1	12066.8	12018.6	91.98	83.48	47.94	99.601
	ReMiM.E2	11213.5	11180.6	92.48	84.22	45.27	99.707
	ReMiM.E3	12080	12043.4	92.45	84.27	46.82	99.697
	ReMiM.E4	11687.9	11649.3	92.47	84.22	46.29	99.669

## Sheet: Table S4
Table S4. Statistics of metatranscriptomic sequencing across different intestinal segments.
Gut locations	Sample	Raw Reads (kb)	Clean Reads (kb)	Error(%)	Q20(%)	Q30(%)	GC Content(%)
Ileum	IlMiM.C1	76794988	73020768	0.02	94.92	88.25	43.18
	IlMiM.C2	72058792	68263584	0.02	95.21	88.56	44.68
	IlMiM.C3	91416652	86296240	0.03	94.9	88.14	45.17
	IlMiM.C4	85588178	82001376	0.02	96.93	92.01	38.01
	IlMiM.E1	82667074	78759176	0.02	95.44	89.03	42.81
	IlMiM.E2	74769746	71425160	0.02	95.08	88.5	47.06
	IlMiM.E3	76736250	73954976	0.02	95.92	90.02	39.61
	IlMiM.E4	79953766	76738498	0.03	94.92	88.07	52.28
Cecum	CeMiM.C1	83886504	79977794	0.02	95.55	89.17	42.9
	CeMiM.C2	76382044	72672446	0.02	95.41	88.83	43.91
	CeMiM.C3	76379778	72596354	0.02	95.57	89.18	44.54
	CeMiM.C4	73873938	70404928	0.02	95.7	89.36	45.16
	CeMiM.E1	82123868	78237908	0.02	95.64	89.33	46.81
	CeMiM.E2	84613376	80461694	0.02	95.37	88.74	45.65
	CeMiM.E3	84878478	80682740	0.02	95.88	89.83	46.96
	CeMiM.E4	76619974	73031992	0.02	95.66	89.32	45.77
Colon	CoMiM.C1	89983404	86691838	0.02	95.66	89.4	45.29
	CoMiM.C2	73665654	70839812	0.02	95.44	88.94	45.81
	CoMiM.C3	77846590	74901290	0.02	95.27	88.68	46.3
	CoMiM.C4	75924088	73197382	0.02	95.56	89.18	46.1
	CoMiM.E1	82847978	79881970	0.02	95.29	88.74	49.81
	CoMiM.E2	74902680	72210792	0.02	95.7	89.44	46.95
	CoMiM.E3	75020102	72110466	0.02	95.71	89.42	46.32
	CoMiM.E4	79040074	76340412	0.02	95.72	89.58	46.32
Feces	ReMiM.C1	87020164	83460078	0.02	96.89	92.13	45.5
	ReMiM.C2	88084844	83413190	0.02	96.84	92.04	47.69
	ReMiM.C3	95193194	89933418	0.02	96.48	91.42	46.68
	ReMiM.C4	108888464	104220710	0.01	97.62	93.79	45.75
	ReMiM.E1	88808750	82808332	0.02	96.35	90.91	50.44
	ReMiM.E2	91609124	88000692	0.02	96.81	91.95	46.83
	ReMiM.E3	94898120	91004924	0.02	97.11	92.61	47.34
	ReMiM.E4	82326834	78993224	0.02	96.52	90.92	45.2

## Sheet: Table S5
Table S5. Significant differences (P <0.05; metastats analysis) in the abundance of microbial genera in intestinal contents detected between the HED and ND groups based on the metagenome and metatranscriptome datasets.
Intestinal segments	Sequencing	Microbiota	HED group (mean±SEM)	ND group (mean±SEM)	P value
Ileum	Metagenome	Acetivibrio	0.0002843±0.0002	0.001429±0.0005	0.03
		Acinetobacter	0.01481±0.003	0.002879±0.0009	0.003
		Campylobacter	0.007402±0.0009	0.001190±0.0004	0.001
		Chlamydia	0.002888±0.0003	0.001037±0.0002	0.001
		Neisseria	0.009964±0.001	0.001442±0.0005	0.001
		Rhizophagus	0.004568±0.0008	0.001181±0.0005	0.007
	Metatranscriptome	Gammaretrovirus	0.0001929±0.00004	0.00003602±0.00001	0.003
		Gonapodya	0.0007905±0.0003	0.0001265±0.00005	0.02
		Mitovirus	0.0001952±0.00005	0.001348±0.0006	0.04
		Rhizophagus	0.0003249±0.0001	0.00006118±0.00002	0.03
		Spizellomyces	0.0002215±0.00007	0.00004865±0.00002	0.01
		Terrisporobacter	0.0001334±0.00004	0.0002948±0.00003	0.006
Cecum	Metagenome	Parabacteroides	0.01229±0.0006	0.009684±0.0006	0.01
		Saccharicrinis	0.002012±0.0007	0.0002861±0.00005	0.03
		Sphaerochaeta	0.001003±0.0003	0.002957±0.0006	0.02
		Sutterella	0.003540±0.0007	0.001015±0.0001	0.009
		Treponema	0.02287±0.007	0.07700±0.01	0.01
	Metatranscriptome	Acetobacter	0.00006657±0.00001	0.0003158±0.00009	0.02
		Batrachochytrium	0.0001831±0.00004	0.00008423±0.000007	0.03
		Bacillus	0.00008377±0.00002	0.00005402±0.000006	0.04
		Cellulosilyticum	0.00007633±0.00003	0.0003512±0.0001	0.04
		Lactobacillus	0.009914±0.0002	0.003982±0.001	0.003
		Sphaerochaeta	0.0001653±0.00004	0.0003628±0.00007	0.03
		Treponema	0.003587±0.0008	0.01125±0.0003	0.0001
		Turicibacter	0.0002051±0.00001	0.0005548±0.0001	0.04
Colon	Metagenome	Alistipes	0.01242±0.002	0.02066±0.001	0.02
		Butyrivibrio	0.008957±0.0007	0.004676±0.0007	0.003
		Eubacterium	0.01226±0.001	0.007261±0.00005	0.003
		Roseburia	0.008217±0.001	0.004160±0.0007	0.03
		Treponema	0.03548±0.005	0.07865±0.01	0.02
	Metatranscriptome	Alistipes	0.00005890±0.000005	0.0002725±0.00003	0.0007
		Bacillus	0.0001439±0.00005	0.00008055±0.000006	0.02
		Lipomyces	0.0004731±0.0001	0.0001361±0.00005	0.04
		Mitovirus	0.0001295±0.00002	0.0009452±0.0002	0.01
Feces	Metagenome	Alistipes	0.01148±0.002	0.02194±0.002	0.007
		Butyrivibrio	0.007811±0.0005	0.004257±0.0003	0.001
		Eubacterium	0.01073±0.0007	0.007363±0.0001	0.003
		Fibrobacter	0.004000±0.001	0.01097±0.002	0.03
		Roseburia	0.005799±0.0009	0.003281±0.0002	0.02
		Treponema	0.03577±0.003	0.06883±0.01	0.01
	Metatranscriptome	Campylobacter	0.002028±0.0004	0.0004040±0.0003	0.01
		Coprobacillus	0.000001272±0.0000008	0.00003548±0.00001	0.004
		Fibrobacter	0.00003587±0.000007	0.0002132±0.00005	0.01
		Lachnoclostridium	0.00006275±0.000009	0.0001350±0.00002	0.01
		Mitovirus	0.0003079±0.0001	0.001236±0.0002	0.006

## Sheet: Table S6
Table S6.The significantly differentially functional categories (level 3) at the DNA and RNA levels between the HED and ND groups in ileal microbiota.
	Level3	Advanced atherosclerosis cohort	Healthy cohort	P value	FDR
Metagenome	Longevity regulating pathway - worm	0.000620953	0.00106031	0.0428939	0.00955841
	Tyrosine metabolism	0.000494716	0.00104105	0.0131459	0.00686137
	Arginine and proline metabolism	0.0010613	0.0022342	0.0050504	0.00641574
	Arginine biosynthesis	0.00124175	0.00276897	0.016374	0.00691672
	Alanine, aspartate and glutamate metabolism	0.00264179	0.00603555	0.0176552	0.00701323
	Glycine, serine and threonine metabolism	0.0018754	0.00429657	0.0183581	0.00704189
	Cysteine and methionine metabolism	0.00234569	0.00538773	0.0110531	0.0068233
	Phenylalanine metabolism	0.000479481	0.00112826	0.0356154	0.00879447
	Lysine degradation	0.000241275	0.000588738	0.0246711	0.00754256
	Lysine biosynthesis	0.00137257	0.00337826	0.0107294	0.00680752
	Valine, leucine and isoleucine degradation	0.000348333	0.000884079	0.0130504	0.00686137
	Phenylalanine, tyrosine and tryptophan biosynthesis	0.000983242	0.00283535	0.0232149	0.00746723
	Valine, leucine and isoleucine biosynthesis	0.000541333	0.00193576	0.00549602	0.00643766
	Cationic antimicrobial peptide (CAMP) resistance	0.000855049	0.00180942	0.0240159	0.00754256
	beta-Lactam resistance	0.00116104	0.00273295	0.00841645	0.00674525
	Vancomycin resistance	0.000712021	0.00179751	0.00350928	0.00637275
	EGFR tyrosine kinase inhibitor resistance	0.000200768	3.26373e-05	0.026817	0.00781484
	Isoquinoline alkaloid biosynthesis	0.000180013	0.000339319	0.0286286	0.00797445
	Butirosin and neomycin biosynthesis	0.000127806	0.000278006	0.0154297	0.00686137
	Monobactam biosynthesis	0.000621232	0.00137217	0.0128594	0.00686137
	Tropane, piperidine and pyridine alkaloid biosynthesis	0.000202959	0.000482614	0.0316419	0.00821285
	Streptomycin biosynthesis	0.000553131	0.00134887	0.027008	0.00781484
	Novobiocin biosynthesis	0.000207001	0.00054754	0.0260212	0.00776927
	Carbapenem biosynthesis	0.000109728	0.000334668	0.0155252	0.00686137
	Transcriptional misregulation in cancer	0.000187419	2.58284e-05	0.0108912	0.00681552
	Pathways in cancer	0.000665559	0.000386856	0.0269125	0.00781484
	Proteoglycans in cancer	0.000430809	0.000263763	0.0359761	0.00883579
	Central carbon metabolism in cancer	0.000674899	0.00139295	0.0208249	0.007262
	Non-small cell lung cancer	0.000154578	2.35333e-05	0.00137401	0.00627671
	Small cell lung cancer	0.00021672	3.30201e-05	0.00800265	0.00660604
	Melanoma	0.000154578	2.35608e-05	0.00127851	0.00627671
	Pancreatic cancer	0.000213747	3.3833e-05	9.54907e-05	0.0021811
	Glioma	0.000205429	3.76365e-05	0.00879841	0.00679929
	Chronic myeloid leukemia	0.000202993	3.71924e-05	0.00772149	0.00660604
	Bladder cancer	0.000134886	3.08476e-05	0.00593369	0.00645386
	Glycolysis / Gluconeogenesis	0.00382821	0.00784258	0.0134324	0.00686137
	Pentose phosphate pathway	0.00212635	0.00467329	0.0101592	0.00679929
	Pyruvate metabolism	0.00293186	0.00672666	0.00280371	0.00637275
	Fructose and mannose metabolism	0.00196653	0.00452429	0.0202387	0.00723463
	Butanoate metabolism	0.00155133	0.00367618	0.00299469	0.00637275
	Propanoate metabolism	0.00135732	0.00327198	0.00809814	0.00660604
	Starch and sucrose metabolism	0.00305171	0.00735841	0.0058382	0.00645386
	Galactose metabolism	0.00228957	0.00570816	0.00264191	0.00637275
	Amino sugar and nucleotide sugar metabolism	0.0033261	0.00829723	0.0028992	0.00637275
	Citrate cycle (TCA cycle)	0.00123481	0.00314111	0.0105676	0.00679929
	Pentose and glucuronate interconversions	0.00071655	0.00239741	0.0416923	0.00946033
	C5-Branched dibasic acid metabolism	0.000293705	0.00100702	0.00762599	0.00660604
	Hypertrophic cardiomyopathy (HCM)	0.00145786	0.000251213	0.0161167	0.00691672
	Dilated cardiomyopathy	0.00146744	0.000253014	0.0147294	0.00686137
	Arrhythmogenic right ventricular cardiomyopathy (ARVC)	0.00015052	3.62347e-05	0.0258435	0.00776697
	Cell cycle	0.000399899	7.09741e-05	0	0
	p53 signaling pathway	0.000141588	2.52731e-05	0.0212679	0.00730495
	Cell cycle - yeast	0.000258703	5.21779e-05	0.0193369	0.00712375
	Oocyte meiosis	0.000139825	4.0344e-05	0.0125305	0.00686137
	Meiosis - yeast	8.14077e-05	2.45824e-05	0.00322281	0.00637275
	Cell cycle - Caulobacter	0.00130441	0.00284391	0.0218143	0.00733755
	Regulation of actin cytoskeleton	0.000588206	0.000142554	0.023443	0.00746723
	Bacterial chemotaxis	0.000449643	0.00126376	0.0474058	0.0100199
	Signaling pathways regulating pluripotency of stem cells	0.000279792	6.10189e-05	0.0310477	0.00814692
	Focal adhesion	0.000614129	0.00016386	0.0420557	0.00946033
	Adherens junction	0.000177755	4.84279e-05	0.00228912	0.00637275
	Gap junction	0.000117548	3.2338e-05	0.0219098	0.00733755
	Tight junction	0.000377719	0.000104414	0.032557	0.00830875
	Quorum sensing	0.00369372	0.00809697	0.0144775	0.00686137
	Cardiac muscle contraction	0.000149372	3.22178e-05	0.0305385	0.00811078
	Adrenergic signaling in cardiomyocytes	0.000303717	7.37909e-05	0.0256817	0.00776697
	Vascular smooth muscle contraction	0.00026785	7.46661e-05	0.0204297	0.00723463
	Axon guidance	0.000329523	6.23588e-05	0.01413	0.00686137
	Osteoclast differentiation	0.000188822	4.12551e-05	0.00654907	0.00660604
	Dorso-ventral axis formation	9.26686e-05	2.46915e-05	0.00724403	0.00660604
	Bile secretion	0.000132844	2.60629e-05	0.00367109	0.00637275
	Pancreatic secretion	0.000152599	4.5646e-05	0.0041618	0.00641574
	Fat digestion and absorption	4.43823e-05	1.48869e-05	0.0271034	0.00781484
	Gastric acid secretion	0.000144605	4.96855e-05	0.0335836	0.00847602
	Non-alcoholic fatty liver disease (NAFLD)	0.000312858	7.631e-05	0.0206631	0.007261
	AGE-RAGE signaling pathway in diabetic complications	0.000110126	3.38158e-05	0.0458329	0.0099674
	Insulin resistance	0.000520581	0.000803782	0.0094244	0.00679929
	Ovarian steroidogenesis	0.000193732	3.72001e-05	0.00162334	0.00637275
	Insulin secretion	0.00011459	2.34461e-05	0.00254642	0.00637275
	Melanogenesis	9.87845e-05	2.1547e-05	0.00514589	0.00641574
	Oxytocin signaling pathway	0.000609931	0.00013741	0.0295093	0.00806151
	Aldosterone synthesis and secretion	0.000244744	5.9011e-05	0.0149204	0.00686137
	Thyroid hormone signaling pathway	0.000134081	3.35615e-05	0.0044191	0.00641574
	Renin secretion	0.000228788	6.32705e-05	0.0279496	0.00788142
	GnRH signaling pathway	0.000185487	5.21547e-05	0.00996817	0.00679929
	Regulation of lipolysis in adipocytes	0.000161688	4.75046e-05	0.0273714	0.00781484
	Oxidative phosphorylation	0.00228688	0.00451452	0.0353554	0.00877773
	Nitrogen metabolism	0.00127509	0.00265142	0.00664456	0.00660604
	Methane metabolism	0.00189273	0.00420306	0.0171645	0.00697758
	Sulfur metabolism	0.000734355	0.00181368	0.00743501	0.00660604
	Carbon fixation pathways in prokaryotes	0.00207343	0.00521487	0.0033183	0.00637275
	Circadian entrainment	0.000322735	6.11764e-05	0.0272759	0.00781484
	Circadian rhythm	6.17577e-05	1.21335e-05	0.00037931	0.0043319
	Plant-pathogen interaction	0.000264916	0.00063838	0.0373077	0.00901738
	Aldosterone-regulated sodium reabsorption	0.000109918	2.48738e-05	0.0165597	0.00691672
	Vasopressin-regulated water reabsorption	0.000160743	3.96111e-05	0.0387984	0.00918334
	Proteasome	2.81629e-05	6.61546e-06	0.022443	0.00737581
	Ubiquitin mediated proteolysis	0.000197142	5.37674e-05	0.00533687	0.00641574
	RNA degradation	0.00168098	0.00363806	0.0121777	0.00686137
	Sulfur relay system	0.000572466	0.00130885	0.00923342	0.00679929
	Protein export	0.00121991	0.00288042	0.0100637	0.00679929
	Carbon metabolism	0.00689246	0.0147772	0.013939	0.00686137
	Biosynthesis of amino acids	0.00785909	0.0199907	0.015939	0.00691672
	Fatty acid metabolism	0.000962555	0.00246474	0.0115358	0.00684386
	2-Oxocarboxylic acid metabolism	0.00129688	0.00378177	0.0203342	0.00723463
	Mucin type O-Glycan biosynthesis	2.56271e-05	5.24301e-06	0.0368064	0.00899136
	Peptidoglycan biosynthesis	0.00197903	0.00468035	0.00932891	0.00679929
	Systemic lupus erythematosus	0.000194998	4.29975e-05	0.0491724	0.0102769
	Inflammatory bowel disease (IBD)	0.000101982	2.35412e-05	0.0184536	0.00704189
	Primary immunodeficiency	0.000138855	0.000275829	0.0381034	0.00911328
	Complement and coagulation cascades	0.000188739	3.07402e-05	0.0394483	0.00924139
	Fc gamma R-mediated phagocytosis	0.000248579	5.17825e-05	0.00238462	0.00637275
	Fc epsilon RI signaling pathway	0.00011439	2.4251e-05	0.045435	0.00993089
	Natural killer cell mediated cytotoxicity	0.000185691	4.2108e-05	0.0475968	0.0100199
	B cell receptor signaling pathway	0.000244308	6.13935e-05	0.0437507	0.00965513
	T cell receptor signaling pathway	0.000178475	4.57715e-05	0.0401247	0.00929476
	Platelet activation	0.000332167	8.53042e-05	0.0242679	0.00754256
	Toll-like receptor signaling pathway	9.92973e-05	2.88578e-05	0.0298462	0.00806151
	Leukocyte transendothelial migration	0.000177741	5.66856e-05	0.0162785	0.00691672
	Chemokine signaling pathway	0.000241881	8.07164e-05	0.0463793	0.0099674
	Shigellosis	0.000244924	4.94099e-05	0.0291592	0.00806151
	Vibrio cholerae infection	4.44763e-05	1.18573e-05	0.0391088	0.00920908
	Epithelial cell signaling in Helicobacter pylori infection	0.000372795	0.000712686	0.0152387	0.00686137
	Vibrio cholerae pathogenic cycle	0.000132183	0.00034446	0.0175597	0.00701323
	Toxoplasmosis	0.000192473	1.968e-05	0.0312095	0.00814692
	Leishmaniasis	0.000105702	2.10912e-05	0.0104721	0.00679929
	Chagas disease (American trypanosomiasis)	0.000144024	4.55918e-05	0.0464748	0.0099674
	Amoebiasis	0.000205695	7.4362e-05	0.0243634	0.00754256
	Hepatitis B	0.000214121	3.15757e-05	0.00028382	0.0043218
	Influenza A	0.000261138	5.19963e-05	0.0148249	0.00686137
	Hepatitis C	0.000150882	3.2417e-05	0.0112785	0.00683666
	HTLV-I infection	0.000627449	0.000161206	0.011374	0.00683666
	Linoleic acid metabolism	0.000102937	3.02707e-05	0.0406605	0.00930905
	Ether lipid metabolism	9.11316e-05	3.77255e-05	0.0378568	0.00910194
	Glycerophospholipid metabolism	0.00142931	0.00284232	0.0180239	0.00704189
	Glycerolipid metabolism	0.0010936	0.00220074	0.03	0.00806151
	Fatty acid degradation	0.000483757	0.00103029	0.00645358	0.00660604
	Biosynthesis of unsaturated fatty acids	0.000191456	0.000455525	0.0303103	0.00809727
	Fatty acid biosynthesis	0.000822124	0.00217491	0.0182626	0.00704189
	ABC transporters	0.00754181	0.0164518	0.0166552	0.00691672
	Bacterial secretion system	0.00115181	0.00275275	0.00696817	0.00660604
	Porphyrin and chlorophyll metabolism	0.00166581	0.00395265	0.0088939	0.00679929
	Thiamine metabolism	0.000843263	0.00202689	0.00467639	0.00641574
	One carbon pool by folate	0.00103573	0.002511	0.00687268	0.00660604
	Folate biosynthesis	0.000711931	0.00178319	0.0191751	0.00712157
	Nicotinate and nicotinamide metabolism	0.000901375	0.00227965	0.00193634	0.00637275
	Pantothenate and CoA biosynthesis	0.000781488	0.00238934	0.00108753	0.00627671
	Riboflavin metabolism	0.000181164	0.000573371	0.0220053	0.00733755
	Ubiquinone and other terpenoid-quinone biosynthesis	0.000195027	0.000624333	0.0200769	0.00723463
	Biotin metabolism	0.000462295	0.00151796	0.0309523	0.00814692
	Vitamin B6 metabolism	0.000202091	0.000691022	0.040756	0.00930905
	D-Glutamine and D-glutamate metabolism	0.000504633	0.000986815	0.0210769	0.00729419
	beta-Alanine metabolism	0.00032534	0.000640781	0.0402865	0.00929476
	Selenocompound metabolism	0.00104984	0.00219648	0.00212732	0.00637275
	D-Alanine metabolism	0.000332612	0.000713013	0.0230318	0.00746197
	Taurine and hypotaurine metabolism	0.000279696	0.000652091	0.0103103	0.00679929
	Cyanoamino acid metabolism	0.000468184	0.00157355	0.039756	0.00926596
	Phosphonate and phosphinate metabolism	9.45106e-05	0.000340203	0.0371459	0.00901738
	Terpenoid backbone biosynthesis	0.00103321	0.00239621	0.00203183	0.00637275
	Tetracycline biosynthesis	0.000240124	0.000584754	0.0185491	0.00704189
	Biosynthesis of ansamycins	0.000212607	0.000556311	0.0222573	0.00736779
	Polyketide sugar unit biosynthesis	0.000189317	0.000662072	0.0467427	0.00997801
	Long-term depression	0.000163535	3.47108e-05	0.0172599	0.00697758
	Neurotrophin signaling pathway	0.000239701	6.37516e-05	0.0235385	0.00746723
	Synaptic vesicle cycle	7.45476e-05	1.98662e-05	0.00790716	0.00660604
	Serotonergic synapse	0.000230799	6.22087e-05	0.00118302	0.00627671
	Cholinergic synapse	0.000304277	8.31563e-05	0.0276578	0.00784759
	Dopaminergic synapse	0.000261732	7.44099e-05	0.00406631	0.00641574
	Long-term potentiation	6.04818e-05	1.75011e-05	0.0075305	0.00660604
	Retrograde endocannabinoid signaling	0.000174075	5.28584e-05	0.0140345	0.00686137
	Huntington's disease	0.000539456	0.000260841	0.0217188	0.00733755
	Pyrimidine metabolism	0.00577986	0.0120469	0.011992	0.00686137
	Purine metabolism	0.00686643	0.0144703	0.00524138	0.00641574
	Fanconi anemia pathway	5.99476e-05	2.08389e-05	0.046069	0.0099674
	Nucleotide excision repair	0.00180833	0.00337509	0.0492679	0.0102769
	DNA replication	0.00241146	0.00469758	0.0188064	0.00704189
	Base excision repair	0.00114981	0.00232937	0.00982228	0.00679929
	Mismatch repair	0.00291174	0.00589958	0.0247666	0.00754256
	Homologous recombination	0.00301656	0.00635432	0.0136817	0.00686137
	Olfactory transduction	0.00755273	0.00138695	0.0129549	0.00686137
	Inflammatory mediator regulation of TRP channels	0.000166391	3.70348e-05	0.00341379	0.00637275
	Phototransduction	4.9658e-05	1.19238e-05	0.0321167	0.00828899
	Phototransduction - fly	3.76962e-05	1.26733e-05	0.0156207	0.00686137
	Taste transduction	0.000114976	3.94395e-05	0.0323952	0.00830875
	Jak-STAT signaling pathway	0.000139538	2.18617e-05	0.012435	0.00686137
	TGF-beta signaling pathway	0.000149237	2.55421e-05	0.0422467	0.00946033
	Hedgehog signaling pathway - fly	5.62857e-05	1.12304e-05	0.00958621	0.00679929
	Sphingolipid signaling pathway	0.00024949	5.22434e-05	0.000830239	0.00627671
	mTOR signaling pathway	0.000460673	0.000102148	0.0090557	0.00679929
	TNF signaling pathway	0.000159738	3.62957e-05	0.0196817	0.00719278
	Wnt signaling pathway	0.000306459	7.18616e-05	0.0450637	0.00989708
	Calcium signaling pathway	0.000651792	0.000153553	0.0137772	0.00686137
	Rap1 signaling pathway	0.000278503	6.68382e-05	0.0343342	0.00861787
	cAMP signaling pathway	0.000482373	0.00012128	0.0153342	0.00686137
	MAPK signaling pathway	0.000589511	0.000148764	0.0351857	0.00877773
	cGMP-PKG signaling pathway	0.000556347	0.000141924	0.0123395	0.00686137
	Notch signaling pathway	0.000135213	3.52298e-05	0.00425729	0.00641574
	Ras signaling pathway	0.0003093	8.22526e-05	0.0296048	0.00806151
	NF-kappa B signaling pathway	0.000107671	2.9378e-05	0.0385411	0.00916995
	Hedgehog signaling pathway	7.78403e-05	2.42151e-05	0.00451459	0.00641574
	PI3K-Akt signaling pathway	0.000951667	0.00038167	0.00490451	0.00641574
	Phospholipase D signaling pathway	0.000289582	0.000156749	0.0421512	0.00946033
	Two-component system	0.0033265	0.0076909	0.0226048	0.00737592
	ECM-receptor interaction	0.000281251	4.66951e-05	0.0264483	0.00781484
	Cell adhesion molecules (CAMs)	0.000277749	5.97158e-05	0.0118966	0.00686137
	Neuroactive ligand-receptor interaction	0.000328766	0.000135397	0.0187109	0.00704189
	Morphine addiction	0.000250811	6.17022e-05	0.000992042	0.00627671
	Alcoholism	0.000268939	7.25397e-05	0.0331698	0.00841809
	Nicotine addiction	0.0001285	3.57223e-05	0.00376658	0.00637275
	Cocaine addiction	9.93816e-05	3.54948e-05	0.0475013	0.0100199
	Basal transcription factors	0.00362291	0.000877999	0.0297507	0.00806151
	RNA polymerase	0.000576805	0.00128655	0.0285332	0.00797445
	mRNA surveillance pathway	0.000359957	8.83785e-05	0.0245252	0.00754256
	Aminoacyl-tRNA biosynthesis	0.00345503	0.0072313	0.014382	0.00686137
	Endocytosis	0.000494152	0.000111129	0.0132414	0.00686137
	Phagosome	0.000561385	0.000130725	0.016817	0.006921
	Drug metabolism - other enzymes	0.000830217	0.00173031	0.00574271	0.00645386
	Aminobenzoate degradation	0.000147661	0.000367779	0.0495199	0.0102826
	Nitrotoluene degradation	0.000230984	0.000612089	0.0436552	0.00965513
Metatranscriptome	Alanine aspartate and glutamate metabolism	0.00625861	0.0123875	0.0117399	0.00891894
	Amino sugar and nucleotide sugar metabolism	0.00997397	0.01778	0.00739017	0.00877599
	Arginine and proline metabolism	0.00637218	0.00979667	0.00423121	0.00826479
	Arrhythmogenic right ventricular cardiomyopathy	0.00252725	0.000680507	0.0150173	0.00915843
	B cell receptor signaling pathway	0.000876461	0.000224505	0.0294884	0.0115827
	beta-Alanine metabolism	0.00112355	0.000756819	0.0135376	0.00902707
	Bile secretion	0.000653747	0.000136753	0.0234769	0.0105303
	Biosynthesis of ansamycins	0.000919041	0.00214388	0.00368208	0.00826479
	C5-Branched dibasic acid metabolism	0.000471149	0.00105984	0.0169971	0.00936609
	Carbon fixation pathways in prokaryotes	0.00977505	0.0245927	0.00823121	0.00877599
	Chemokine signaling pathway	0.00119095	0.000308067	0.0148208	0.00911856
	Cyanoamino acid metabolism	0.00141349	0.00260789	0.0190087	0.00957647
	Cysteine and methionine metabolism	0.004774	0.00835936	0.0109769	0.00891894
	D-Alanine metabolism	0.000396703	0.000645861	0.0238295	0.0105523
	D-Glutamine and D-glutamate metabolism	0.000753298	0.00145487	0.0201763	0.00974119
	Dilated cardiomyopathy	0.0027104	0.000726682	0.0137977	0.00902707
	Ether lipid metabolism	0.000239194	6.31295e-05	0.0185231	0.00939997
	Fc epsilon RI signaling pathway	0.000545205	0.000131748	0.0119306	0.00891894
	Fc gamma R-mediated phagocytosis	0.00180556	0.000463366	0.019737	0.00968846
	Glycine serine and threonine metabolism	0.00515505	0.00791052	0.0273902	0.0113245
	Hypertrophic cardiomyopathy	0.00301799	0.000769455	0.0195462	0.00968846
	Leukocyte transendothelial migration	0.0037103	0.000984963	0.0169017	0.00936609
	Lysine biosynthesis	0.00261763	0.00524988	0.0102948	0.00891894
	Methane metabolism	0.00897706	0.0160614	0.012104	0.00892788
	Monobactam biosynthesis	0.00134795	0.00267355	0.0164509	0.00936609
	Natural killer cell mediated cytotoxicity	0.00101556	0.000259498	0.025289	0.0109204
	Nitrogen metabolism	0.00293425	0.00631469	0.00878613	0.00877599
	Novobiocin biosynthesis	0.000654319	0.00221026	0.0196416	0.00968846
	One carbon pool by folate	0.00250956	0.00550074	0.0179682	0.00939997
	Pancreatic secretion	0.00148713	0.000325225	0.0245434	0.0107317
	Pantothenate and CoA biosynthesis	0.00134617	0.00221617	0.0394855	0.0142581
	Phenylalanine metabolism	0.00165682	0.00366575	0.00119364	0.00687486
	Platelet activation	0.0036626	0.000975219	0.0158382	0.00936609
	Porphyrin and chlorophyll metabolism	0.00103118	0.00165878	0.0285723	0.0114824
	Pyruvate metabolism	0.015741	0.0251164	0.0212341	0.00993023
	Selenocompound metabolism	0.00158285	0.00356447	0.00832659	0.00877599
	T cell receptor signaling pathway	0.00123775	0.000315016	0.0214249	0.00993023
	Thiamine metabolism	0.00103012	0.00178783	0.0358728	0.0135544
	Tropane piperidine and pyridine alkaloid biosynthesis	0.000713523	0.00206778	0.0168064	0.00936609
	Valine leucine and isoleucine biosynthesis	0.00168542	0.00285669	0.0386618	0.0140728
	2 Oxocarboxylic acid metabolism	0.00481891	0.00740923	0.0483671	0.0162447
	Acute myeloid leukemia	0.000340431	8.5725e-05	0.00377746	0.00826479
	Adherens junction	0.00324975	0.000861379	0.0146243	0.00907798
	Adrenergic signaling in cardiomyocytes	0.00330213	0.000874985	0.0492717	0.016469
	African trypanosomiasis	0.000165983	4.28787e-05	0.0289422	0.0114981
	Alcoholism	0.00416475	0.0012021	0.0373671	0.0138156
	Aldosterone regulated sodium reabsorption	0.000762136	0.000174627	0.0180636	0.00939997
	Alzheimer s disease	0.0203973	0.0114235	0.0105954	0.00891894
	Aminoacyl tRNA biosynthesis	0.00820327	0.016828	0.00236705	0.00801995
	Aminobenzoate degradation	0.00067562	0.000285436	0.0395809	0.0142581
	Amoebiasis	0.000660043	0.000195684	0.0280202	0.011326
	Amyotrophic lateral sclerosis ALS	0.00166821	0.000811419	0.00138439	0.00687486
	Antigen processing and presentation	0.00207641	0.000867371	0.0261387	0.0110809
	Apoptosis	0.000930389	0.000231944	0.00496821	0.00842459
	Arachidonic acid metabolism	0.000609744	0.000193538	0.0163555	0.00936609
	Axon guidance	0.00147611	0.000375299	0.0172832	0.00936609
	Bacterial invasion of epithelial cells	0.00383993	0.00107973	0.0175347	0.0093775
	Biosynthesis of amino acids	0.0319449	0.0475503	0.0108815	0.00891894
	Biosynthesis of vancomycin group antibiotics	0.000125075	0.000310163	0.0325723	0.0125044
	Bladder cancer	0.000345688	8.83489e-05	0.00605491	0.00872634
	cAMP signaling pathway	0.00368905	0.000985894	0.0374624	0.0138156
	Carbon metabolism	0.0439922	0.0649291	0.0170925	0.00936609
	Cardiac muscle contraction	0.00561653	0.00127396	0.0111676	0.00891894
	Cell cycle	0.00114293	0.000297194	0.00100289	0.00687486
	Cell cycle Caulobacter	0.00290057	0.00507106	0.0130636	0.00896921
	Cell cycle yeast	0.00161411	0.000401248	0.000907514	0.00687486
	cGMP PKG signaling pathway	0.00428281	0.00115477	0.049974	0.0166238
	Chagas disease American trypanosomiasis	0.000757199	0.0001486	0.0408208	0.0144797
	Chemical carcinogenesis	0.00150279	0.000372857	0.0107861	0.00891894
	Choline metabolism in cancer	0.000843236	0.000278139	0.00897688	0.00877599
	Cholinergic synapse	0.000631533	0.00016484	0.00934104	0.00877599
	Chronic myeloid leukemia	0.000469709	0.000117981	0.0072948	0.00877599
	Circadian rhythm	0.000246031	7.66823e-05	0.0106908	0.00891894
	Circadian rhythm plant	0.000112472	2.9667e-05	0.00477746	0.00842459
	Cocaine addiction	0.000296667	8.79453e-05	0.0317197	0.0122515
	Collecting duct acid secretion	0.000368957	9.65043e-05	0.0127081	0.00896921
	Colorectal cancer	0.00119972	0.000293754	0.0015578	0.00722028
	Cytosolic DNA sensing pathway	0.000258214	7.71433e-05	0.0118353	0.00891894
	Dorso ventral axis formation	0.000327824	8.26538e-05	0.00451734	0.00826479
	Drug metabolism cytochrome P450	0.00296979	0.00111318	0.047185	0.0159792
	Drug metabolism other enzymes	0.00105954	0.00273008	0.00173121	0.00752252
	Endocrine and other factor regulated calcium reabsorption	0.000895783	0.000200386	0.0298353	0.0116531
	Endocytosis	0.003823	0.00119626	0.0124509	0.00896921
	Endometrial cancer	0.000380931	9.50954e-05	0.00413584	0.00826479
	Epstein Barr virus infection	0.003318	0.00112192	0.0128728	0.00896921
	ErbB signaling pathway	0.000565319	0.000141225	0.0076763	0.00877599
	Estrogen signaling pathway	0.0043485	0.0015301	0.0224191	0.0101873
	Fanconi anemia pathway	0.000212733	5.15378e-05	9.53757e-05	0.00331544
	Fatty acid elongation	0.000323356	9.49464e-05	0.00664451	0.00877599
	Focal adhesion	0.0039914	0.00105828	0.0161936	0.00936609
	GABAergic synapse	0.00156833	0.001043	0.000621387	0.00687486
	Gap junction	0.00103488	0.00022984	0.018237	0.00939997
	Glutamatergic synapse	0.00155389	0.000967434	0.0052341	0.00866415
	Glutathione metabolism	0.00391635	0.00207656	0.00350867	0.00826479
	Glycosylphosphatidylinositol GPI anchor biosynthesis	0.000254959	7.23253e-05	0.00128902	0.00687486
	GnRH signaling pathway	0.0029242	0.000789126	0.0404682	0.0144797
	Hedgehog signaling pathway	0.000218993	4.92369e-05	0.000526012	0.00687486
	Hepatitis B	0.00100666	0.000238962	0.000812139	0.00687486
	Hepatitis C	0.00109413	0.000261464	0.0129682	0.00896921
	Herpes simplex infection	0.00128212	0.000323064	0.000268786	0.006229
	Hippo signaling pathway	0.00324467	0.000878212	0.0113584	0.00891894
	Hippo signaling pathway fly	0.00304222	0.000824813	0.0116445	0.00891894
	HTLV I infection	0.0020761	0.000553778	0.00549422	0.00868133
	Huntington s disease	0.0122437	0.00389594	0.00758092	0.00877599
	Influenza A	0.00457113	0.00139471	0.00341329	0.00826479
	Insulin secretion	0.000524702	0.000115125	0.0275954	0.0113245
	Insulin signaling pathway	0.00688729	0.00422639	0.0264682	0.0111525
	Isoquinoline alkaloid biosynthesis	0.000895281	0.0020522	0.0268728	0.0112548
	Jak STAT signaling pathway	0.000114997	2.79992e-05	0.00748555	0.00877599
	Legionellosis	0.0140562	0.00739401	0.0327341	0.0125044
	Leishmaniasis	0.000166032	3.61607e-05	0.0121994	0.00892788
	Long term depression	0.000649683	0.00015988	0.011263	0.00891894
	MAPK signaling pathway	0.00227141	0.000824826	0.0230867	0.0104226
	MAPK signaling pathway fly	0.000327824	8.26538e-05	0.00451734	0.00826479
	MAPK signaling pathway yeast	0.0013499	0.000374488	0.0088815	0.00877599
	Meiosis yeast	0.00162207	0.000417535	0.0025578	0.00801995
	Melanoma	0.000342927	8.66037e-05	0.00615029	0.00872634
	Metabolism of xenobiotics by cytochrome P450	0.00287051	0.00106468	0.0473468	0.0159792
	MicroRNAs in cancer	0.00146994	0.000511422	0.0126127	0.00896921
	Morphine addiction	0.000306793	8.26249e-05	0.0171879	0.00936609
	mRNA surveillance pathway	0.0017678	0.000459079	0.00209249	0.0076567
	mTOR signaling pathway	0.00078176	0.000265732	0.00487283	0.00842459
	N Glycan biosynthesis	0.000726212	0.000189444	0.00265318	0.00801995
	Neuroactive ligand receptor interaction	0.000290927	4.36604e-05	0.00199711	0.0076567
	Neurotrophin signaling pathway	0.00358923	0.000976672	0.033922	0.0128873
	NF kappa B signaling pathway	0.000139918	3.53927e-05	0.00569075	0.00870008
	Nitrotoluene degradation	0.000298073	0.00121621	0.0138931	0.00902707
	NOD like receptor signaling pathway	0.00101765	0.000363751	0.0080578	0.00877599
	Non alcoholic fatty liver disease NAFLD	0.00770493	0.0018573	0.00654913	0.00877599
	Non homologous end joining	0.000128892	2.98966e-05	0.00331792	0.00826479
	Non small cell lung cancer	0.000480987	0.000121418	0.00915029	0.00877599
	Notch signaling pathway	0.00018125	4.34738e-05	0.0114538	0.00891894
	Oocyte meiosis	0.00379522	0.00105253	0.0384306	0.0140623
	Osteoclast differentiation	0.000677736	0.000170725	0.0446532	0.0153255
	Ovarian steroidogenesis	0.000151495	3.17103e-05	0.0058815	0.00870008
	Oxytocin signaling pathway	0.00695264	0.00207953	0.0256301	0.0109726
	p53 signaling pathway	0.000528367	0.000127995	0.0365058	0.0137057
	Pancreatic cancer	0.000553318	0.000137316	0.00859538	0.00877599
	Parkinson s disease	0.0109453	0.0026531	0.00777168	0.00877599
	Pathogenic Escherichia coli infection	0.0038345	0.00100025	0.0199277	0.00968846
	Pathways in cancer	0.00282059	0.000911162	0	0
	Peroxisome	0.00403214	0.0026932	0.00578613	0.00870008
	Phagosome	0.0043467	0.00109901	0.0177659	0.00939997
	Phenylalanine tyrosine and tryptophan biosynthesis	0.00148384	0.00355028	0.00987283	0.00891894
	Phenylpropanoid biosynthesis	0.000510785	0.00158588	0.0141329	0.00907528
	Phosphotransferase system PTS	0.00393627	0.00712861	0.00786705	0.00877599
	Photosynthesis	0.00155755	0.00290891	0.0288468	0.0114981
	Phototransduction fly	0.00491923	0.00134991	0.0292139	0.0115401
	PI3K Akt signaling pathway	0.00332131	0.00122171	0.00432659	0.00826479
	Plant pathogen interaction	0.00405574	0.00226575	0.0440145	0.0152241
	PPAR signaling pathway	0.0020807	0.00123126	0.0366676	0.0137057
	Prion diseases	0.000945894	0.000434797	0.0133324	0.00899918
	Progesterone mediated oocyte maturation	0.00146891	0.000476758	0.00393931	0.00826479
	Prolactin signaling pathway	0.000610227	0.000283219	0.00539884	0.00868133
	Prostate cancer	0.00122526	0.000421105	0.00701156	0.00877599
	Proteasome	0.00294307	0.000684754	0.0173786	0.00936609
	Protein processing in endoplasmic reticulum	0.00600403	0.00181421	0.00924566	0.00877599
	Proteoglycans in cancer	0.00443816	0.00137802	0.00869075	0.00877599
	Purine metabolism	0.0159725	0.0317807	0.0100347	0.00891894
	Pyrimidine metabolism	0.0127661	0.026762	0.00842197	0.00877599
	Rap1 signaling pathway	0.00594443	0.00162104	0.0240925	0.0106013
	Ras signaling pathway	0.00369633	0.000996596	0.0406705	0.0144797
	Regulation of actin cytoskeleton	0.00535445	0.00142698	0.0153757	0.00921532
	Regulation of autophagy	0.000587747	0.000151238	0.0204595	0.00980981
	Renal cell carcinoma	0.000735447	0.000267902	0.00314451	0.00826479
	Retrograde endocannabinoid signaling	0.000472825	0.000118786	0.0151792	0.00917664
	Rheumatoid arthritis	0.000447022	0.000115604	0.0213295	0.00993023
	Ribosome	0.0460851	0.0588981	0.0461329	0.0157222
	Ribosome biogenesis in eukaryotes	0.00104578	0.000412168	0.00109827	0.00687486
	RIG I like receptor signaling pathway	0.000353652	9.54655e-05	0.000430636	0.00687486
	RNA degradation	0.0103702	0.0161477	0.0236416	0.0105362
	RNA polymerase	0.00514075	0.0112621	0.00673988	0.00877599
	RNA transport	0.012312	0.00415309	0.0110723	0.00891894
	Salmonella infection	0.0045553	0.00214737	0.0115491	0.00891894
	Serotonergic synapse	0.000851909	0.000234352	0.0160983	0.00936609
	Shigellosis	0.00355722	0.000959003	0.0145289	0.00907798
	Signaling pathways regulating pluripotency of stem cells	0.000445443	0.000108636	0.00710694	0.00877599
	SNARE interactions in vesicular transport	0.000663013	0.000172668	0.0421069	0.01486
	Sphingolipid signaling pathway	0.00185206	0.000456472	0.0257254	0.0109726
	Spliceosome	0.00274376	0.00106557	0.0279249	0.011326
	Steroid hormone biosynthesis	0.00025176	8.87413e-05	0.0375578	0.0138156
	Sulfur relay system	0.000906056	0.00158381	0.0447486	0.0153255
	Synaptic vesicle cycle	0.000913831	0.000225958	0.0207601	0.0098185
	Systemic lupus erythematosus	0.00111379	0.000337455	0.0198324	0.00968846
	Taste transduction	0.000167636	4.78558e-05	0.0144335	0.00907798
	TGF beta signaling pathway	0.000777933	0.000207448	0.0206647	0.0098185
	Thyroid cancer	0.000366981	9.80407e-05	0.00442197	0.00826479
	Thyroid hormone signaling pathway	0.00383543	0.000995849	0.0137023	0.00902707
	Thyroid hormone synthesis	0.00128705	0.000385336	0.00796243	0.00877599
	Tight junction	0.00430842	0.00112959	0.0159335	0.00936609
	TNF signaling pathway	0.000218964	4.81039e-05	0.013159	0.00896921
	Toll like receptor signaling pathway	0.000303112	6.88969e-05	0.0276908	0.0113245
	Transcriptional misregulation in cancer	0.000423543	0.00013276	0.000716763	0.00687486
	Tuberculosis	0.00730198	0.00443318	0.0183324	0.00939997
	Type I polyketide structures	0.000188023	3.58926e-05	0.0105	0.00891894
	Ubiquitin mediated proteolysis	0.00178993	0.00043523	0.00246243	0.00801995
	Vancomycin resistance	0.00100708	0.00190288	0.0222543	0.010179
	Various types of N glycan biosynthesis	0.000567409	0.000127082	0.00281792	0.008163
	Vasopressin regulated water reabsorption	0.000705059	0.00017172	0.0184277	0.00939997
	VEGF signaling pathway	0.00123511	0.000316397	0.0217775	0.0100268
	Vibrio cholerae infection	0.00358818	0.000948881	0.0142283	0.00907528
	Viral myocarditis	0.00315143	0.000819474	0.00298266	0.00826479
	Wnt signaling pathway	0.00150373	0.000401633	0.0271474	0.0113017

## Sheet: Table S7
Table S7.The significantly differentially functional categories (level 3) at DNA and RNA levels between the HED and ND groups in the cecal microbiota.
	Level3	Advanced atherosclerosis cohort	Healthy cohort	P value	FDR
Metagenome	Peroxisome	0.00105578	0.0011949	0.0100082	0.277549
	AMPK signaling pathway	0.000356492	0.000460212	0.0106712	0.277549
	PI3K-Akt signaling pathway	0.000373855	0.000466036	0.022189	0.397544
	DNA replication	0.00474831	0.00485329	0.0484795	0.568916
	Mismatch repair	0.00574082	0.00592276	0.000252055	0.0414108
	Central carbon metabolism in cancer	0.000628038	0.000703212	0.0144329	0.316162
	Lipoic acid metabolism	0.000167242	0.000135551	0.0481233	0.568916
	Phosphonate and phosphinate metabolism	0.000285436	0.000334548	0.0161452	0.319054
	Fatty acid degradation	0.00100504	0.00118572	0.00520548	0.19005
	Glycerophospholipid metabolism	0.00229395	0.00218434	0.0135562	0.316162
	Proximal tubule bicarbonate reclamation	0.000116933	0.000178188	0	0
	Carbohydrate digestion and absorption	0.000147093	0.000201574	0.0165068	0.319054
	Adipocytokine signaling pathway	0.000795592	0.000977245	0.00279178	0.150468
	PPAR signaling pathway	0.000945214	0.00114403	0.00215616	0.150468
Metatranscriptome	Peroxisome	0.002286	0.0027038	0.0268343	1
	Primary immunodeficiency	0.000193497	0.000252873	0.0305814	1
	Phosphonate and phosphinate metabolism	0.000253142	0.000408665	0.0205378	1
	Tryptophan metabolism	0.000665039	0.000844392	0.0241047	1
	Vitamin B6 metabolism	0.00170674	0.0019834	0.0317791	1
	Thiamine metabolism	0.00245072	0.00211261	0.0355988	1
	Glutathione metabolism	0.00148753	0.00134413	0.0373401	1
	Ubiquinone and other terpenoid quinone biosynthesis	0.000485368	0.000379866	0.0379128	1
	Atrazine degradation	0.000100906	0.000186912	0.0440843	1
	Limonene and pinene degradation	0.000122719	0.00017561	0.044814	1
	Adipocytokine signaling pathway	0.00224892	0.00295312	0.00674128	1
	PPAR signaling pathway	0.00270145	0.0035105	0.00713663	1
	Proximal tubule bicarbonate reclamation	0.00078905	0.00118088	0.00942442	1

## Sheet: Table S8
Table S8.The significantly differentially functional categories (level 3) at the DNA and RNA levels between the HED and ND groups in colonic microbiota.
	Level3	Advanced atherosclerosis cohort	Healthy cohort	P value	FDR
Metagenome	Huntington's disease	0.000137374	6.75425e-05	0.000321637	0.0782744
	Photosynthesis	0.00132865	0.00109131	0.0272865	0.4512
	Nitrotoluene degradation	0.000221205	0.000157682	0.0396784	0.4512
	Limonene and pinene degradation	0.000105375	0.000132611	0.0146667	0.323015
	Longevity regulating pathway - multiple species	0.000559884	0.000470012	0.0482047	0.4512
	Proximal tubule bicarbonate reclamation	0.000119531	0.000161383	0.00990058	0.264772
Metatranscriptome	Regulation of actin cytoskeleton	0.00205941	0.00358795	0.0216414	0.180884
	Adherens junction	0.00147724	0.00263336	0.0302711	0.180884
	Focal adhesion	0.00153911	0.0027062	0.0317376	0.180884
	Signaling pathways regulating pluripotency of stem cells	0.00165658	0.00295048	0.0313149	0.180884
	Tight junction	0.00167122	0.00290832	0.0222595	0.180884
	Phagosome	0.00175416	0.00307427	0.0301079	0.180884
	ErbB signaling pathway	0.0002299	0.000399838	0.00407289	0.13043
	Hippo signaling pathway	0.00155668	0.00274296	0.0307609	0.180884
	Hippo signaling pathway - fly	0.00152196	0.00270421	0.0298834	0.180884
	MAPK signaling pathway	0.000671715	0.00105441	0.0202653	0.180884
	Rap1 signaling pathway	0.0205838	0.0181099	0.0237843	0.180884
	Sphingolipid signaling pathway	0.000454069	0.000674151	0.0126297	0.149513
	VEGF signaling pathway	0.00041098	0.000669407	0.0121808	0.149513
	Small cell lung cancer	0.000204214	0.000368761	0.00493294	0.13043
	Choline metabolism in cancer	0.000342608	0.000573229	0.00657434	0.132766
	MicroRNAs in cancer	0.000865082	0.00124575	0.011691	0.149513
	Transcriptional misregulation in cancer	0.000436711	0.000894612	0.0084723	0.149513
	Viral carcinogenesis	0.00161075	0.00250529	0.00944606	0.149513
	Acute myeloid leukemia	0.000204174	0.00037544	0.00501458	0.13043
	Bladder cancer	0.000198579	0.000363595	0.00526822	0.13043
	Chronic myeloid leukemia	0.000205316	0.000369574	0.00464723	0.13043
	Endometrial cancer	0.000208115	0.000378639	0.00534985	0.13043
	Melanoma	0.000193652	0.000358426	0.00574344	0.13043
	Pancreatic cancer	0.00236189	0.00377693	0.0311633	0.180884
	Arrhythmogenic right ventricular cardiomyopathy (ARVC)	0.00129832	0.00239681	0.0290321	0.180884
	Dilated cardiomyopathy	0.00131762	0.00242839	0.0281399	0.180884
	Hypertrophic cardiomyopathy (HCM)	0.00131184	0.0024046	0.0293819	0.180884
	Viral myocarditis	0.00159085	0.00263184	0.0301895	0.180884
	Type II diabetes mellitus	0.000552312	0.000718304	0.015895	0.16621
	Primary immunodeficiency	0.00139816	0.00251992	0.0298017	0.180884
	Systemic lupus erythematosus	0.00155626	0.00314918	0.0330146	0.182809
	HTLV-I infection	0.00053788	0.000808439	0.0178746	0.175329
	Bacterial invasion of epithelial cells	0.00176012	0.00304038	0.0226035	0.180884
	Legionellosis	0.0174486	0.0134625	0.0428105	0.213003
	Pathogenic Escherichia coli infection	0.000324223	0.000555001	0.0118571	0.149513
	Shigellosis	0.000228789	0.000412694	0.00121283	0.13043
	Hepatitis C	0.000335772	0.00048057	0.0218542	0.180884
	Influenza A	0.00181143	0.00287343	0.0288047	0.180884
	Prion diseases	0.000204001	0.000287955	0.0353615	0.192235
	Alcoholism	0.00212645	0.00400942	0.031484	0.180884
	Valine, leucine and isoleucine degradation	0.00288324	0.00244543	0.0145248	0.16621
	Butanoate metabolism	0.00708758	0.00596091	0.0402303	0.203109
	Citrate cycle (TCA cycle)	0.0105357	0.00831873	0.0184752	0.176186
	Propanoate metabolism	0.000319275	0.000463295	0.0109446	0.149513
	Pyruvate metabolism	0.00853172	0.00703428	0.0358367	0.192235
	Carbon fixation pathways in prokaryotes	0.0182932	0.0153281	0.0106589	0.149513
	Oxidative phosphorylation	0.00020312	0.000367933	0.0045656	0.13043
	Photosynthesis	0.00215562	0.00366096	0.0395102	0.20245
	Taurine and hypotaurine metabolism	0.00221422	0.0016955	0.0159767	0.16621
	Tetracycline biosynthesis	0.000512355	0.000320279	0.00607872	0.13043
	Aminobenzoate degradation	0.000741416	0.000354708	0.0440671	0.216123
	Xylene degradation	7.93371e-05	0.000105532	0.0383003	0.199224
	Dorso-ventral axis formation	0.000190991	0.000356741	0.00582507	0.13043
	Melanogenesis	0.000564693	0.000860239	0.0490787	0.237312
	Oxytocin signaling pathway	0.0104511	0.00909237	0.0309767	0.180884
	Prolactin signaling pathway	0.000173182	0.000244367	0.0150466	0.16621
	Thyroid hormone signaling pathway	0.00159616	0.00286727	0.0176122	0.175329
	Aldosterone-regulated sodium reabsorption	0.000206562	0.000371347	0.00359184	0.13043
	B cell receptor signaling pathway	0.000380228	0.000644858	0.0125481	0.149513
	Chemokine signaling pathway	0.000392182	0.000652519	0.00518659	0.13043
	Fc epsilon RI signaling pathway	0.000295571	0.000525575	0.00749271	0.142906
	Leukocyte transendothelial migration	0.00147818	0.00264046	0.029965	0.180884
	Natural killer cell mediated cytotoxicity	0.000384444	0.000647808	0.0111283	0.149513
	Platelet activation	0.00164795	0.00286034	0.0285598	0.180884
	T cell receptor signaling pathway	0.000336632	0.00053582	0.0112099	0.149513
	Cholinergic synapse	0.000225385	0.000411991	0.00102915	0.13043
	Long-term depression	0.000245819	0.000400862	0.00553353	0.13043
	Serotonergic synapse	0.00220335	0.00376284	0.0321399	0.180884
	Phototransduction - fly	0.00305746	0.00227159	0.0369854	0.195345

## Sheet: Table S9
Table S9.The significantly differentially functional categories (level 3) at the DNA and RNA levels between the HED and ND groups in fecal microbiota.
	Level3	Advanced atherosclerosis cohort	Healthy cohort	P value	FDR
Metagenome	Apoptosis	0.000111752	0.000173026	0.0362866	0.0461787
	Lysosome	0.000363107	0.000556013	0.03275	0.0461787
	RNA transport	0.000338546	0.000491973	0.000582317	0.0461787
	Type I diabetes mellitus	0.000254201	0.000359334	0.0350823	0.0461787
	Primary immunodeficiency	0.000198259	0.000273086	0.0321311	0.0461787
	Vibrio cholerae pathogenic cycle	0.000214124	0.000315555	0.0290671	0.0461787
	Legionellosis	0.000678721	0.000930693	0.0269787	0.0461787
	Histidine metabolism	0.00135788	0.00189204	0.0221677	0.0461787
	Arginine and proline metabolism	0.00126065	0.00171619	0.0338323	0.0461787
	Alanine, aspartate and glutamate metabolism	0.0042365	0.00572448	0.0379787	0.0461787
	Valine, leucine and isoleucine degradation	0.000666719	0.000897842	0.04625	0.0478211
	Tyrosine metabolism	0.000531556	0.000715294	0.0453415	0.0474986
	Valine, leucine and isoleucine biosynthesis	0.00143666	0.00190964	0.0354238	0.0461787
	Cysteine and methionine metabolism	0.00400054	0.00520254	0.049814	0.0488274
	Carbapenem biosynthesis	0.000274407	0.00038527	0.0203323	0.0461787
	Monobactam biosynthesis	0.00089025	0.00121532	0.0227866	0.0461787
	Novobiocin biosynthesis	0.000523572	0.000712614	0.0370244	0.0461787
	Ascorbate and aldarate metabolism	0.000278412	0.000386149	0.0452591	0.0474986
	Oxidative phosphorylation	0.00288866	0.00364283	0.0172439	0.0461787
	Fatty acid metabolism	0.00185883	0.00248123	0.0164421	0.0461787
	2-Oxocarboxylic acid metabolism	0.00301701	0.00401384	0.0303323	0.0461787
	Glycosphingolipid biosynthesis - ganglio series	0.000152491	0.000259156	0.0292378	0.0461787
	Glycosaminoglycan degradation	0.000336211	0.000536702	0.00993598	0.0461787
	Glycosphingolipid biosynthesis - globo series	0.000442523	0.000647282	0.0371067	0.0461787
	Secondary bile acid biosynthesis	0.000115811	0.000167465	0.0177591	0.0461787
	Primary bile acid biosynthesis	0.000115514	0.000166608	0.0188293	0.0461787
	Fatty acid degradation	0.000703156	0.000967949	0.0283659	0.0461787
	Fatty acid biosynthesis	0.00175314	0.00239267	0.0110335	0.0461787
	Thiamine metabolism	0.0013533	0.00186712	0.0420366	0.0461787
	Biotin metabolism	0.00106432	0.00146583	0.00614024	0.0461787
	Vitamin B6 metabolism	0.000772201	0.00105874	0.0367104	0.0461787
	One carbon pool by folate	0.00228898	0.00297299	0.0478933	0.0482665
	Phosphonate and phosphinate metabolism	0.000185308	0.000273037	0.00365549	0.0461787
	Limonene and pinene degradation	6.9034e-05	0.000118838	0.0132988	0.0461787
	Biosynthesis of vancomycin group antibiotics	0.000150342	0.000235592	0.0197195	0.0461787
	Zeatin biosynthesis	0.000270759	0.000381039	0.0066372	0.0461787
	Naphthalene degradation	7.39422e-05	0.000110061	0.049189	0.0488274
	Adipocytokine signaling pathway	0.000506285	0.000730103	0.0124512	0.0461787
	PPAR signaling pathway	0.000661964	0.000931586	0.0251159	0.0461787
	Proximal tubule bicarbonate reclamation	0.000113738	0.000156416	0.0468506	0.0478211
Metatranscriptome	Flagellar assembly	0.0170043	0.0112727	0.0180901	0.21749
	Regulation of actin cytoskeleton	0.00100367	0.00254045	0.0385436	0.21749
	Adherens junction	0.000631202	0.00174911	0.0307442	0.21749
	Tight junction	0.000789873	0.00199589	0.0386395	0.21749
	Focal adhesion	0.000685401	0.00183541	0.0288866	0.21749
	Phagosome	0.00100429	0.00237408	0.0461715	0.231323
	Hippo signaling pathway	0.000666595	0.00182547	0.027625	0.21749
	Hippo signaling pathway fly	0.000642034	0.00176958	0.0297209	0.21749
	Basal transcription factors	0.000129693	0.000285435	0.00979942	0.182079
	MicroRNAs in cancer	0.000998417	0.00146767	0.0329041	0.21749
	Viral carcinogenesis	0.0012553	0.00213668	0.0331628	0.21749
	Proteoglycans in cancer	0.00130331	0.00274633	0.0366512	0.21749
	Hypertrophic cardiomyopathy HCM	0.000530738	0.00156679	0.027939	0.21749
	Dilated cardiomyopathy	0.000538535	0.00159722	0.0262994	0.21749
	Arrhythmogenic right ventricular cardiomyopathy ARVC	0.000521807	0.00155374	0.0283692	0.21749
	Type I diabetes mellitus	0.00305255	0.00245464	0.034061	0.21749
	Primary immunodeficiency	0.00024399	0.000367717	0.0222064	0.21749
	Shigellosis	0.000707092	0.00192586	0.0322616	0.21749
	Salmonella infection	0.0129854	0.00883003	0.0292006	0.21749
	Legionellosis	0.0178149	0.0123688	0.00302616	0.178185
	Tuberculosis	0.00822592	0.00698338	0.0412733	0.21749
	Bacterial invasion of epithelial cells	0.000846193	0.00204441	0.0317471	0.21749
	Pathogenic Escherichia coli infection	0.000778906	0.00194308	0.0413692	0.21749
	Vibrio cholerae infection	0.000753623	0.00195543	0.0354186	0.21749
	Prion diseases	0.00014829	0.000231481	0.0286337	0.21749
	Propanoate metabolism	0.00865057	0.00679866	0.0173343	0.21749
	Pyruvate metabolism	0.0213694	0.0183529	0.0149419	0.21749
	Glyoxylate and dicarboxylate metabolism	0.00752232	0.00647147	0.0326919	0.21749
	Fructose and mannose metabolism	0.0097958	0.00865421	0.0449564	0.231323
	Photosynthesis	0.00335002	0.00241621	0.0261366	0.21749
	Carbon fixation pathways in prokaryotes	0.0185702	0.015575	0.00136919	0.100775
	Oxidative phosphorylation	0.0104928	0.00934414	0.00825	0.182079
	Taurine and hypotaurine metabolism	0.00237464	0.0016225	0.000235465	0.0693228
	Selenocompound metabolism	0.00394996	0.00334569	0.0211453	0.21749
	Tetracycline biosynthesis	0.000547652	0.000356555	0.00381395	0.182079
	Styrene degradation	0.000151312	8.24645e-05	0.0400291	0.21749
	Aminobenzoate degradation	0.000677859	0.000407503	0.0183401	0.21749
	Nitrotoluene degradation	0.000503697	0.000354418	0.00574128	0.182079
	Bile secretion	5.68494e-05	0.000117473	0.0285378	0.21749
	Thyroid hormone synthesis	0.00019457	0.000327932	0.0355814	0.21749
	Oxytocin signaling pathway	0.00127887	0.00278714	0.0213081	0.21749
	Thyroid hormone signaling pathway	0.000737006	0.00197159	0.033593	0.21749
	Plant pathogen interaction	0.0147251	0.00898779	0.00718895	0.182079
	Proximal tubule bicarbonate reclamation	0.00137357	0.00108694	0.00989535	0.182079
	Leukocyte transendothelial migration	0.000642659	0.00175673	0.0299855	0.21749
	Platelet activation	0.000608133	0.00169687	0.0263953	0.21749
	Phototransduction fly	0.000734941	0.00181492	0.0463576	0.231323

## Sheet: Table S10
Table S10.Statistics of clean reads in liver and abdominal aorta.
Sample name	Raw reads	Clean reads	Clean bases (Gb)	Error rate(%)	Q20(%)	Q30(%)	GC content(%)	(Total mapped)	Multiple mapped	Uniquely mapped	Read-1	Read-2	Reads map to '+'	Reads map to '-'	Non-splice reads	Splice reads
Abdominal aorta1 (Con.)	97035350	87799852	13.17	0.02	96.17	90.77	48.48	66708284 (75.98%)	7157391 (8.15%)	59550893 (67.83%)	30951918 (35.25%)	28598975 (32.57%)	29715019 (33.84%)	29835874 (33.98%)	45289683 (51.58%)	14261210 (16.24%)
Abdominal aorta1 (Exp.)	112261090	107643858	16.15	0.02	95.22	88.65	51.12	79025802 (73.41%)	9793712 (9.1%)	69232090 (64.32%)	36023894 (33.47%)	33208196 (30.85%)	34526984 (32.08%)	34705106 (32.24%)	51782955 (48.11%)	17449135 (16.21%)
Abdominal aorta2 (Con.)	96328990	86728796	13.01	0.02	95.92	90.21	50.64	67056437 (77.32%)	10484953 (12.09%)	56571484 (65.23%)	29556356 (34.08%)	27015128 (31.15%)	28214491 (32.53%)	28356993 (32.7%)	41531811 (47.89%)	15039673 (17.34%)
Abdominal aorta2 (Exp.)	94576476	90660786	13.6	0.02	94.93	87.91	45.63	65191915 (71.91%)	5386927 (5.94%)	59804988 (65.97%)	31451518 (34.69%)	28353470 (31.27%)	29805511 (32.88%)	29999477 (33.09%)	46584748 (51.38%)	13220240 (14.58%)
Abdominal aorta3 (Con.)	95560326	86320780	12.95	0.02	95.92	90.32	46.22	63508967 (73.57%)	5783213 (6.7%)	57725754 (66.87%)	30206991 (34.99%)	27518763 (31.88%)	28772006 (33.33%)	28953748 (33.54%)	46105534 (53.41%)	11620220 (13.46%)
Abdominal aorta3 (Exp.)	124443164	119350774	17.9	0.02	95.31	88.9	51.3	88669265 (74.29%)	11278513 (9.45%)	77390752 (64.84%)	40183234 (33.67%)	37207518 (31.17%)	38616959 (32.36%)	38773793 (32.49%)	58416241 (48.95%)	18974511 (15.9%)
Abdominal aorta4 (Con.)	101118758	97545626	14.63	0.02	95.1	88.53	50.61	70809981 (72.59%)	8264024 (8.47%)	62545957 (64.12%)	32613021 (33.43%)	29932936 (30.69%)	31183595 (31.97%)	31362362 (32.15%)	46098254 (47.26%)	16447703 (16.86%)
Abdominal aorta4 (Exp.)	108264778	103495514	15.52	0.02	95.22	88.63	51.47	76784026 (74.19%)	10397835 (10.05%)	66386191 (64.14%)	34543346 (33.38%)	31842845 (30.77%)	33159774 (32.04%)	33226417 (32.1%)	49726987 (48.05%)	16659204 (16.1%)
Liver1 (Con.)	116461570	111649664	16.75	0.02	95.19	88.24	51.49	81109756 (72.65%)	16213222 (14.52%)	64896534 (58.13%)	34895705 (31.25%)	30000829 (26.87%)	32536447 (29.14%)	32360087 (28.98%)	39309211 (35.21%)	25587323 (22.92%)
Liver1 (Exp.)	113598040	109183470	16.38	0.02	95.51	88.99	49.62	82228797 (75.31%)	12078343 (11.06%)	70150454 (64.25%)	37316118 (34.18%)	32834336 (30.07%)	35063017 (32.11%)	35087437 (32.14%)	42818707 (39.22%)	27331747 (25.03%)
Liver2 (Con.)	112011016	108026756	16.2	0.02	95.12	88.1	51.11	80547381 (74.56%)	14504570 (13.43%)	66042811 (61.14%)	35585598 (32.94%)	30457213 (28.19%)	33111575 (30.65%)	32931236 (30.48%)	38708081 (35.83%)	27334730 (25.3%)
Liver2 (Exp.)	117388798	113815430	17.07	0.02	97.36	93.17	50.26	88674956 (77.91%)	12551548 (11.03%)	76123408 (66.88%)	38921008 (34.2%)	37202400 (32.69%)	38126731 (33.5%)	37996677 (33.38%)	47530838 (41.76%)	28592570 (25.12%)
Liver3 (Con.)	114837376	107785906	16.17	0.03	94.84	87.72	51.37	79892087 (74.12%)	13307684 (12.35%)	66584403 (61.77%)	36372269 (33.74%)	30212134 (28.03%)	33460116 (31.04%)	33124287 (30.73%)	37233863 (34.54%)	29350540 (27.23%)
Liver3 (Exp.)	92779174	86680666	13	0.03	94.65	87.3	52.59	64428372 (74.33%)	14331402 (16.53%)	50096970 (57.79%)	27489249 (31.71%)	22607721 (26.08%)	25039634 (28.89%)	25057336 (28.91%)	28365528 (32.72%)	21731442 (25.07%)
Liver4 (Con.)	116374594	111771404	16.77	0.02	95.65	89.31	49.68	84836464 (75.9%)	11391108 (10.19%)	73445356 (65.71%)	38928217 (34.83%)	34517139 (30.88%)	36780440 (32.91%)	36664916 (32.8%)	44363103 (39.69%)	29082253 (26.02%)
Liver4 (Exp.)	113983950	110021856	16.5	0.02	96.75	91.79	46.38	84015543 (76.36%)	8764171 (7.97%)	75251372 (68.4%)	39096847 (35.54%)	36154525 (32.86%)	37679709 (34.25%)	37571663 (34.15%)	49232667 (44.75%)	26018705 (23.65%)

[truncated: 2 more sheets: Table S11, Table S12]
